# Supplementary material for: Habenular expression of rare missense variants of the β4 nicotinic receptor subunit alters nicotine consumption
Source: Front Hum Neurosci. 2014 Jan 27;8:12. doi: 10.3389/fnhum.2014.00012 (PMC3902282; doi:10.3389/fnhum.2014.00012)
Supplement: Supplementary file 1 [file DataSheet1.XLSX]

## Sheet: Fig1
Parameter
Table Analyzed	Oocytes_fig1
One-way analysis of variance
P value	< 0.0001
P value summary	****
Are means signif. different? (P < 0.05)	Yes
Number of groups	15
F	9.1
R square	0.6233
ANOVA Table	SS	df	MS
Treatment (between columns)	39.54	14	2.824
Residual (within columns)	23.9	77	0.3104
Total	63.44	91
Dunnett's Multiple Comparison Test	Mean Diff.	q	Significant? P < 0.05?	Summary	95% CI of diff
WT vs R38C	-0.2983	1.093	No	ns	-1.084 to 0.4875
WT vs V310I	-0.6111	2.239	No	ns	-1.397 to 0.1748
WT vs R108H	0.3494	1.28	No	ns	-0.4365 to 1.135
WT vs N40S	-0.4366	1.6	No	ns	-1.222 to 0.3492
WT vs R135Q	-0.01437	0.05267	No	ns	-0.8002 to 0.7715
WT vs R321S	-0.3158	1.157	No	ns	-1.102 to 0.4701
WT vs F463Y	0.9426	3.454	Yes	*	0.1568 to 1.729
WT vs A435V	-0.1255	0.4598	No	ns	-0.9114 to 0.6604
WT vs A90I	0.06974	0.2555	No	ns	-0.7161 to 0.8556
WT vs R21C	0.2771	0.814	No	ns	-0.7031 to 1.257
WT vs N394T	0.9508	3.169	Yes	*	0.08690 to 1.815
WT vs D447Y	-2.134	7.818	Yes	***	-2.920 to -1.348
WT vs T374I	0.2132	0.7813	No	ns	-0.5726 to 0.9991
WT vs R348C	0.8794	3.222	Yes	*	0.09355 to 1.665

## Sheet: Fig2
Parameter
Table Analyzed	Hipp Amp_fig4
One-way analysis of variance
P value	< 0.0001
P value summary	****
Are means signif. different? (P < 0.05)	Yes
Number of groups	5
F	14.58
R square	0.4374
Bartlett's test for equal variances
Bartlett's statistic (corrected)	20.72
P value	0.0004
P value summary	***
Do the variances differ signif. (P < 0.05)	Yes
ANOVA Table	SS	df	MS
Treatment (between columns)	8.99	4	2.247
Residual (within columns)	11.56	75	0.1542
Total	20.55	79
Dunnett's Multiple Comparison Test	Mean Diff.	q	Significant? P < 0.05?	Summary	95% CI of diff
WT vs A90I	-0.3931	2.585	Yes	*	-0.7725 to -0.01367
WT vs T374I	-0.3524	2.628	Yes	*	-0.6870 to -0.01785
WT vs D447Y	-0.5839	4.76	Yes	***	-0.8899 to -0.2778
WT vs R348C	0.3591	2.625	Yes	*	0.01775 to 0.7005

## Sheet: Fig6
Parameter
Table Analyzed	Drinking_fig6
One-way analysis of variance
P value	< 0.0001
P value summary	****
Are means signif. different? (P < 0.05)	Yes
Number of groups	5
F	25.25
R square	0.8016
Bartlett's test for equal variances
Bartlett's statistic (corrected)	13.87
P value	0.0077
P value summary	**
Do the variances differ signif. (P < 0.05)	Yes
ANOVA Table	SS	df	MS
Treatment (between columns)	6346	4	1587
Residual (within columns)	1571	25	62.83
Total	7917	29
Dunnett's Multiple Comparison Test	Mean Diff.	q	Significant? P < 0.05?	Summary	95% CI of diff
PE vs B4	15.09	3.422	Yes	**	3.589 to 26.59
PE vs Tabac	40.03	8.747	Yes	***	28.09 to 51.97
PE vs T374I	12.72	2.651	Yes	*	0.2051 to 25.24
PE vs R348C	0.5175	0.1131	No	ns	-11.42 to 12.45
